# Supplementary material for: Dietary Alleviation of Maternal Obesity and Diabetes: Increased Resistance to Diet-Induced Obesity Transcriptional and Epigenetic Signatures
Source: PLoS One. 2013 Jun 24;8(6):e66816. doi: 10.1371/journal.pone.0066816 (PMC3691260; doi:10.1371/journal.pone.0066816)
Supplement: Table S1 — List of imprinted genes. (XLS) [file pone.0066816.s002.xls]

## Sheet: final
gene_Abrev	gene_Name	NM_Souris	Aliases	Mouse Location	Human Location	Status	Expressed Allele
Wt1	Wilms tumor homolog	NM_144783	Wt-1, D630046I19Rik	2E	11p13	Unknown	Unknown
Gatm	glycine amidinotransferase	NM_025961	AT, AI314789, 1810003P21Rik	2:122275912-122312702 AS (2 69.0 cM)	15q21.1	Imprinted	Maternal
Nfs1	nitrogen fixation gene 1 (S. cerevisiae)	NM_010911	m-Nfs1; m-Nfsl; AA987187	2:155815080-155835627 ( 2 H1)	20pter-p12.3	Unknown	Unknown
Nnat	neuronatin	NM_010923	Peg5, AW107673, 5730414I02Rik	2:157241563-157263944 (2 88.0 cM)	20q11.2-q12	Imprinted	Paternal
L3mbtl	L(3)mbt-like	NM_001081338	L3MBTL1, KIAA0681, mKIAA0681, C630004G01	2:162624905-162675962 (2 H2)	20q13.12	Unknown	Unknown
Nespas	neuroendocrine secretory protein antisense	AF173359	Gnas-as, Sang	2:173914175-173948374 AS (2 104.0 cM)	-	Imprinted	Maternal
Gnas	GNAS complex locus	AF124384,AJ10163,AF173359	P1, P2, P3, GSP, Gsa, POH, GPSA, Nesp, Gnas1, Nespl, PHP1A, PHP1B, Gnasxl, Nesp55, Oedsml, Oed-Sml, Gs-alpha, XLalphas, MGC118029, 5530400H20Rik, A930027G11Rik, C130027O20Rik	2:173917259-173999682 (2 104.0 cM)	20q13.3	Imprinted	Maternal
Gnai3	Guanine nucleotide binding protein, alpha inhibiting 3 (Gnai3)	NM_010306	Gnai-3, AI158965, AW537698	3:108225354-108284169 AS (3 48.8 cM)	1p13	Predicted	Maternal
Trp73	transformation related protein 73	XM_131858	p73, TP73	4:152892643-152994007 AS (4 82.0 cM)	1p36.3	Unknown	Unknown
Mkrn1-ps1	Makorin, ring finger protein 1, pseudogene 1	AF494488.1	-	5:89902715-89923906 AS (5 E1)	-	Imprinted	Paternal
Cpa4	Carboxypeptidase A4	NM_027926	AV009555, 1110019K20Rik	6:30508385-30551756 (6 A3.3)	7q32	Unknown	Unknown
Mest	mesoderm specific transcript	NM_008590	Peg1, AA408879, AI256745	6:30678072-30708466 (6 7.5 cM)	7q32	Imprinted	Paternal
Copg2	coatomer protein complex, subunit gamma 2	NM_017478	AW227625	6:30729597-30836920 AS (6 A3.3)	7q32	Imprinted	Maternal
Copg2as2	coatomer protein complex, subunit gamma 2, antisense 2	AF217545	Mit1, Lb9	6:30758255-30758485 6 7.5 cM)	-	Imprinted	Unknown
Calcr	Calcitonin receptor	NM_007588.2	Clr	6:3625733-3728615 AS (6 3.8 cM)	7q21.3	Imprinted	Maternal
Sgce	sarcoglycan, epsilon	NM_011360	e-SG	6:4614349-4707098 AS (6 1.0 cM)	7q21-q22	Imprinted	Paternal
Peg10	Paternally expressed 10	NM_130877	Edr, HB-1, Mar2, MEF3L, Mart2, MyEF-3, AA407948	6:4687379-4720475 (6 0.5 cM)	7q21	Imprinted	Paternal
Ppp1r9a	Protein phosphatase 1, regulatory subunit 9A	NM_181595	BB181831, mKIAA1222, 5330407E15, neurabin-I, 2810430P21Rik, 4930518N04Rik, A230094E16Rik	6:4843319-5125660 (6 0.5 cM)	7q21.3	Imprinted	Maternal
Pon1	Paraoxonase 1	NM_011134	Pon	6:5108104-5153823 AS (6 0.5 cM)	7q21.3	Not Imprinted	Biallelic
Pon3	Paraoxonase 3	NM_173006	AI786302, 2810004E20	6:5160851-5216232 AS (6 0.5 cM)	7q21.3	Provisional Data	Maternal
Pon2	Paraoxonase 2	NM_183308	AI481612, MGC68232, 6330405I24Rik	6:5204623-5258372 AS (6 A1)	7q21.3	Provisional Data	Maternal
Asb4	ankyrin repeat and SOCS box-containing protein 4	NM_023048	AV117194, AW060255, 8430401O13Rik	6:5323385-5393021 (6 0.6 cM)	7q21-q22	Imprinted	Maternal
Nap1l5	Nucleosome assembly protein 1-like 5	NM_021432	1110020M21Rik	6:58824811-58846642 AS (6 C1)	4q22.1	Imprinted	Maternal
Dlx5	Distal-less homeobox 5	NM_010056	AI385752	6:6817804-6842067 AS (6 2.0 cM)	7q22	Not Imprinted	Biallelic
Ipw	Imprinted Gene in the Prader-Willi syndrome region	U69888	-	7	15q11-q12	Imprinted	Paternal
Zfp127as	Zinc finger protein 127, antisense	MGI:1338020	ZNF127AS	7 (7 29.0 cM)	15q11-q13	Imprinted	Maternal
Igf2as	insulin-like growth factor 2, antisense	XM_112643	-	7 (7 69.09 cM)	11p15.5	Imprinted	Paternal
AF313042	CDNA sequence AF313042	AA717997	Msuit1	7 (7 69.5 cM)	-	Imprinted	Maternal
Zfp264	zinc finger protein 264	AF365933	-	7 (7 7.0 cM)	19q13.4	Imprinted	Paternal
Zim3	zinc finger, imprinted 3	AF365932	1700128I23Rik	7 (7 7.0 cM)	19	Imprinted	Maternal
H19	H19 fetal liver mRNA	NM_023123	-	7:142374921-142397535 AS (7 69.03 cM)	11p15.5	Imprinted	Maternal
Igf2	insulin-like growth factor 2	NM_010514	Mpr, M6pr, Peg2, Igf-2, Igf-II, AL033362	7:142450157-142478878 AS (7 69.09 cM)	11p15.5	Imprinted	Paternal
Ins2	insulin II	NM_008387	Mody, Ins-2, Mody4, AA986540, proinsulin, INS	7:142478050-142499097 AS (7 69.1 cM)	11p15.5	Imprinted	Paternal
Ascl2	achaete-scute complex homolog-like 2 (Drosophila)	NM_008554	Mash2, 2410083I15Rik	7:142766215-142788616 AS (7 69.3 cM)	11p15.5	Imprinted	Maternal
Tspan32	Tetraspanin 32	NM_020286	Art-1, Phemx, Tssc6, AW208513, BB235973, D7Wsu37e	7:142805080-142839033 (7 69.0 cM)	11p15.5	Imprinted	Maternal
Cd81	CD 81 antigen	NM_133655	Tapa1, Tapa-1, Tspan28	7:142852184-142887313 (7 69.3 cM)	11p15	Imprinted	Maternal
Tssc4	tumor-suppressing subchromosomal transferable fragment 4	NM_020285	AA241958, ESTM671070	7:142868757-142890476 (7 69.3 cM)	11p15.5	Imprinted	Maternal
Trpm5	Transient receptor potential cation channel, subfamily M, member 5	NM_020277	Mtr1, Ltrpc5, 9430099A16Rik	7:142871181-142908997 AS (7 F5)	11p15.5	Not Imprinted	Biallelic
Kcnq1	potassium voltage-gated channel, subfamily Q, member 1	NM_08434	Kcna9, KVLQT1, AW559127	7:142906643-143246431 (7 69.3 cM)	11p15.5	Imprinted	Maternal
Cdkn1c	cyclin-dependent kinase inhibitor 1C (P57)	NM_009876	CDKI, Kip2, p57Kip2, AL024410, p57(kip2)	7:143257729-143280385 AS (7 69.49 cM)	11p15.5	Imprinted	Maternal
Slc22a18	Solute carrier family 22, member 18	NM_008767	HET, ITM, BWR1A, Impt1, TSSC5, Orctl2, BWSCR1A, AW260131, Slc22a1l, p45-BWR1A	7:143273178-143318711 (7 69.5 cM)	11p15.5	Imprinted	Maternal
Phlda2	Pleckstrin homology-like domain, family A, member 2	NM_009434	Ipl, Tssc3	7:143300937-143321913 AS (7 69.5 cM)	11p15.5	Imprinted	Maternal
Nap1l4	nucleosome assembly protein 1-like 4	NM_008672	Nap2, AI316776, D7Wsu30e, 2810410H14Rik	7:143312968-143368479 AS (7 69.55 cM)	11p15.5	Imprinted	Maternal
Tnfrsf23	Tumor necrosis factor receptor superfamily, member 23	NM_024290	mSOB, Tnfrh1, Dctrailr1, MGC123882, MGC123883, Tnfrsf1al1, mDcTrailr1	7:143465196-143505261 AS (7 69.56 cM)	-	Imprinted	Maternal
Osbpl5	oxysterol binding protein-like 5	NM_024289	ORP5, Obph1, Osbp2, AI462538, 1110006M06Rik	7:143488151-143561352 AS (7 69.59 cM)	11p15.4	Imprinted	Maternal
Kcnq1ot1	KCNQ1 overlapping transcript 1	AF119385	Lit1, Kvlqt1-as, antisense transcript of Kvlqt1	7:474882-579156 (7 69.3 cM)	11p15.5	Imprinted	Paternal
Gabrg3	gamma-aminobutyric acid (GABA-A) receptor, subunit gamma 3	NM_008074	Gabrg-3	7:56582260-57264816 AS (7 28.2 cM)	15q11-q13	Unknown	Unknown
Gabra5	Gamma-aminobutyric acid receptor, subunit alpha 5	NM_176942	A230018I05Rik	7:57265687-57387872 AS (7 28.5 cM)	15q11.2-q12	Unknown	Unknown
Gabrb3	gamma-aminobutyric acid (GABA-A) receptor, subunit beta 3	NM_008071	Cp1, Gabrb-3, AW049585, A230092K12Rik	7:57448397-57706665 (7 28.6 cM)	15q11.2-q12	Unknown	Unknown
Atp10a	ATPase, class V, type 10A	AF156549	pfatp, Atp10c	7:58516200-58706659 (7 B5)	-	Conflicting Data	Maternal
Ube3a	ubiquitin protein ligase E3A	NM_011668	Hpve6a, KIAA4216, mKIAA4216, 4732496B02, 5830462N02Rik, A130086L21Rik	7:59086618-59184595 (7 28.65 cM)	15q11-q13	Imprinted	Maternal
Pwcr1	Prader-Willi chromosome region 1 homolog (human)	AF241256	snoRNA MBII-85	7:59533858-59553947 AS (7 29.0 cM)	15q11.2	Imprinted	Paternal
Snrpn	small nuclear ribonucleoprotein N	NM_013670	SMN, Peg4, HCERN3, MGC18604, MGC30325, 2410045I01Rik	7:59852063-59894053 AS (7 29.0 cM)	15q12	Imprinted	Paternal
Snurf	SNRPN upstream reading frame	NM_033174	Snrpn, MGC18604, MGC30325, 2410045I01Rik	7:59857551-59894073 AS (7 B5)	15q12	Imprinted	Paternal
Ndn	necdin	NM_010882	Peg6, AI528698	7:62217297-62238877 (7 28.0 cM)	15q11-q12	Imprinted	Paternal
Magel2	melanoma antigen, family L, 2	NM_013779	ns7, nM15, NDNL1, Mage-l2	7:62245928-62270589 (7 28.0 cM)	15q11-q12	Imprinted	Paternal
Mkrn3	makorin, ring finger protein, 3	NM_011746	Zfp127, D7H15S9-1	7:62286542-62309088 AS (7 29.0 cM)	15q11-q13	Imprinted	Paternal
Peg12	Paternally expressed 12	NM_013788	Frat3	7:62330820-62353459 AS (7 28.0 cM)	-	Imprinted	Paternal
Zim2	Zinc finger, imprinted 2	NM_001024928	1700116N21Rik	7:6245833-6276491 AS (7 A1)	19q13.4	Imprinted	Maternal
Zim1	zinc finger, imprinted 1	NM_011769	-	7:6269528-6310517 AS (7 6.5 cM)	19q	Imprinted	Maternal
Peg3	paternally expressed 3	NM_008817	Pw1, End4, Gcap4, Zfp102, AL022617, mKIAA0287	7:6300045-6344504 AS (7 6.5 cM)	19q13.4	Imprinted	Paternal
Usp29	ubiquitin specific protease 29	NM_021323	Ocat	7:6324668-6581301 (7 6.5 cM)	19q13.43	Imprinted	Paternal
Snora62	small nucleolar RNA, H/ACA box 62	AF357422	E2, Rnu108, snoRNA MBI-136	9:119979132-119979261	3p22	Unknown	Unknown
Sdhd	Succinate dehydrogenase complex, subunit D, integral membrane protein	NM_025848	C78570, AVLL5809, PRO19626, 3110001M13Rik	9:50338575-50366046 AS (9 B)	11q23	Unknown	Unknown
Rasgrf1	RAS protein-specific guanine nucleotide-releasing factor 1	NM_011245	Grf1, p190, CDC25, P190-A, CDC25Mm, Grfbeta, Ras-GRF1, p190RhoGEF	9:89697667-89837693 (9 50.0 cM)	15q24	Imprinted	Paternal
Plagl1	Pleiomorphic adenoma gene-like 1	NM_009538	Lot1, Zac1	10:12771106-12830085 (10 15.0 cM)	6q24-q25	Imprinted	Paternal
Ctnna3	Catenin, alpha	NM_177612	Vr22, Catna3, 4933408A16	10:62815454-64408298 (10 B4-B5.1)	10q22.2	Unknown	Unknown
Dcn	decorin	NM_007833	DC, PG40, PGII, PGS2, mDcn, DSPG2, SLRR1B	10:96902054-96957838 (10 55.0 cM)	12q13.2	Imprinted	Maternal
Grb10	growth factor receptor bound protein 10	NM_010345	Meg1, AI325020, mKIAA0207, 5730571D09Rik	11:11820510-11947357 AS (11 8.0 cM)	7p12-p11.2	Imprinted	Isoform Dependent
Commd1	COMM domain containing 1	NM_144514	Murr1, U2/Mu, AI256843	11:22789727-22892283 AS (11 12.0 cM)	2p15	Imprinted	Maternal
U2af1-rs1	U2 small nuclear ribonucleoprotein auxiliary factor (U2AF), related sequence 1	NM_011663	SP2, 35kDa, Irlgs2, D11Ncvs75, U2afbp-rs	11:22862036-22884907 (11 12.0 cM)	5q22	Imprinted	Paternal
Rian	RNA imprinted and accumulated in nucleus	AK017440	Meg8, 5530401N18Rik	12 (12 54.5 cM)	-	Imprinted	Maternal
Mirg	MiRNA containing gene	AA049112.1	Meg9, AI852992, 2810474H01Rik	12 (12 F1)	-	Imprinted	Maternal
Dlk1	delta-like 1 homolog (Drosophila)	NM_010052	FA1, ZOG, pG2, Peg9, SCP1, Ly107, pref-1, AW742678	12:109891029-109918497 (12 54.0 cM)	14q32	Imprinted	Paternal
Gtl2	GTL2, imprinted maternally expressed untranslated mRNA	NM_144513	Meg3, R74756, R75394, AI425946, AW108224, D12Bwg1266e, 2900016C05Rik, 3110050O07Rik, 6330408G06Rik	12:109983424-110019518 (12 54.0 cM)	14q32	Imprinted	Maternal
Rtl1	Retrotransposon-like 1	NM_184109	Mar, Mor1, Mart1, 6430411K18Rik	12:110027975-110053209 AS (12 F1)	14q32.31	Imprinted	Paternal
Dio3	Deiodinase, iodothyronine type III	NM_172119	MGC124117, MGC124118	12:110717039-110738901 (12 F1)	14q32	Imprinted	Paternal
Mycn	v-myc myelocytomatosis viral related oncogene, neuroblastoma derived (avian)	NM_008709	N-myc, Nmyc, Nmyc-1, Nmyc1	12:12962079-12967694 (12 4 cM)	2p24.1	Unknown	Unknown
Mirn337	MicroRNA 337	AC152063.5	mmu-mir-337, mir 337	12:67567230-67587326 ()	-	Imprinted	Maternal
Htr2a	5-hydroxytryptamine (serotonin) receptor 2 A	S49542	Htr2, Htr-2, MGC124301, MGC124302, E030013E04	14:73364994-73451013 (14 41.5 cM)	13q14-q21	Imprinted	Maternal
Peg13	Paternally expressed 13	NR_002864.1	-	15:72622855-72647579 AS (15 D3)	-	Imprinted	Paternal
Slc38a4	Solute carrier family 38, member 4	NM_027052	Ata3, mATA3, 1110012E16Rik, 1700012A18Rik	15:96812856-96893989 AS (15 F1)	12q13	Imprinted	Paternal
Slc22a3	Solute carrier family 22, member 3	NM_011395	EMT, Oct3, Orct3, Slca22a3	17:12253329-12361061 AS (17 7.31 cM)	6q26-q27	Imprinted	Maternal
Slc22a2	Solute carrier family 22, member 2	NM_013667	Oct2, Orct2, MGC18339	17:12417546-12481845 (17 7.32 cM)	6q26	Imprinted	Maternal
Igf2r	insulin-like growth factor 2 receptor	XM_128422	CD222, CI-MPR, Mpr300, AI661837, M6P/IGF2R	17:12515770-12623021 AS (17 7.35 cM)	6q25.3	Imprinted	Maternal
Air	antisense Igf2r RNA	AJ249895	B930018I07Rik	17:12581652-12605350 (17 7.36 cM)	6q25.3	Imprinted	Paternal
Mas1	MAS1 oncogene	NM_008552	Mas-1	17:13033943-13061009 (17 7.45 cM)	6q25.3-q26	Unknown	Unknown
Tapbp	TAP binding protein	NM_009318	D17Wsu91e, Tapasin, TPN	17:34056423-34066235 (17 18.41 cM)	6p21.3	Unknown	Unknown
Impact	imprinted and ancient	NM_008378	E430016J11Rik	18:13105420-13146116 (18 A2-B2)	18q11.2-q12.1	Imprinted	Paternal
Ins1	Insulin I	NM_008386	Ins-1, Ins2-rs1	19:52307761-52328342 (19 49.0 cM)	-	Conflicting Data	Paternal
Esx1	extraembryonic, spermatogenesis, homeobox 1	NM_007957	Spx1	X:133649936-133656622 (X 57.0 cM)	-	Imprinted	Unknown
Tsix	X (inactive)-specific transcript, antisense	AF138745	antisense of Xist	X:99624235-99697675 (X 42.0 cM)	Xq13.2	Imprinted	Maternal
Xist	inactive X specific transcripts	X59289	A430022B11	X:99653091-99695951 AS (X D)	Xq13.2	Imprinted	Paternal
AF357427	expressed sequence AF357427	AF357427	snoRNA MBII-52	7	15q11-q13	Unknown	Paternal
