# Supplementary material for: Dietary Alleviation of Maternal Obesity and Diabetes: Increased Resistance to Diet-Induced Obesity Transcriptional and Epigenetic Signatures
Source: PLoS One. 2013 Jun 24;8(6):e66816. doi: 10.1371/journal.pone.0066816 (PMC3691260; doi:10.1371/journal.pone.0066816)
Supplement: Table S4 — List of qPCR primers. (XLS) [file pone.0066816.s005.xls]

## Sheet: qPCR primers
Gene name		Forward Primer (from 5' to 3')		Reverse Primer (from 5' to 3')
Acc1		CTCGTGTGTGGAAGTGGATGTGC		TGTATGTGGTGTAACTGCTGCCGTC
ActB		TATTGGCAACGAGCGGTTCC		GGCATAGAGGTCTTTACGGATGTC
Adbr3		CTCATTATGGGCATCTTCTC		TCAGGGCGATGAAAACTC
Aqp7		TTCCTGGATGAGGCATTC		TTGAAGTGGTGGACTGTTC
Atgl		CAGTTCAACCTTCGCAATC		CATCTCTGTAGCCCTGTTTG
Ctcf		CCATCTGTGTGGCAGAGCATTC		CATATCGCAGTCTGGGCACTTG
Dnmt1		TGAGGAAGGCTACCTGGCTAAAG		TCCGTTCTCCAAGGACAAATCC
Dnmt2		CTCCTACGAAGATATGCCCATGAG		TCTAGCCACAGGTCTCTGAACCAG
Dnmt3a		AGCAGTGACCACCAAGTCTCAGC		CCGCTTCTCCAAGTCTCCATTG
Dnmt3b		GAAGCACATCGTTCCCCTTA		CTCCAGTGATGCCCCTAAAA
Dnmt3l		TGACTGAGGATGACCAAGAGACAAC		TCCACACCCGCATAGCATTC
Eif4a2		CCTGTCTTTTCAGTCGGGCG		ACACCATCGGGGTCCATTCC
Fabp2		TGAGCCTGGCATTAGCATGA		AAGGAGTTGAGGCCAAGCGAT
Gabrb3		TGCCTCCCCCATTCTTATC		TTTTGTCTCCTCCCACTGTTAC
Gcn5		GCTTCACGGAAATCGTCTTC		TCCTTTAGGTGGTTCATCAGG
Glut4		TGCCCGAAAGAGTCTAAAGC		TGGAGCAAGGACATTGGAC
Hat1		GCAAGGATTCAGTGAAGATATGGC		AGTCACCAGCAGTCGAAGAATTTC
Hdac3		CCTACTACAGTTCTTGCTTCCATGC		AAGCCAGTTAGAGCTTCACACCC
Hdac5		TGTCACCGCCAGATGTTTTG		TGAGCAGAGCCGAGACACAG
Hdac7a		CATGACGCAGCAGTTGATGAAC		TTGCCCAGAAGAGCAGCTACAC
HMTset7		AAGGGCTGTTTTCCAAGGTAGC		ATCAATGACTGTCTCCTCGTCCAG
Hnf4a		ACCAAGAGGTCCATGGTGTTT		GTGCCGAGGGACGATGTAG
Hsl		CAGTCAATGGAGACACTTGG		CACTTCATCTTTGGCTTCAG
Insr		AAGATGACAACGAGGAATGTGGGG		GGGCAAACTTTCTGACAATGACTG
Jhmd2a		CGTTACTAAGAAAGACTTGAAGGTG		CCAGGTTATGCTCTACTAAAAATGC
Lep		TCCGAAAGTCCAGGATGACAC		CACATTTTGGGAAGGCAGG
Lepr		CTGGATGAAAGGGGACTTGACATT		TGGGGGCAGAGGCGAATCA
Lpn1		AGTCCCTAAGGCAGCGTGTGT		GGGCGTAAGTGCTGCTGAGT
Lsd1		TATGGCTGGACAACCCAAAG		AACTCGGTGGACAAGCACAGTATC
Mrpl32		TTCGTTGCTGCTGCTTTCACTAC		ATGGTCTCTGGACGGCTAATGC
Nnat		GCGAACCCTTGCTCTCGACC		AAGATGTACCAGCCGATGATGAGC
Pdk4		AGAGCATGTGGTGAAGGTGTA		AGTGTGCAAAGATGCTCTGC
Peg1		AGAGTGGTGGGTCCAAGTAG		CCGACAGAATCTTGGTAGAAG
Pepck		TCGGAAGAGGACTTTGAG		GCTGAATGGGATGACATAC
Pgc1a		TCCTCTGACCCCAGAGTCAC		CTTGGTTGGCTTTATGAGGAGG
Ppara		CTGCCGTTTTCACAAGTG		GAATCTTTCAGGTCGTGTTC
Ppard		ACAAGGCCTCAGGGTACCA		GCCGAAAGAAGCCCTTACAG
Pparg		GAGAATCCACGAAGCCTAC		GAAGAATCGGACCTCTGCCTC
Rn18S		CGGGTTGGTTTTGATCTG		CAGTGAAACTGCGAATGG
Rxra		CGGAACAGCGCTCACAGT		AGCTCCGTCTTGTCCATCTG
Scd1		CCGGAGACCCCTTAGATCGA		TAGCCTGTAAAAGATTTCTGCAAACC
Sdha		TTCCGTGTGGGGAGTGTATTGC		AGGTCTGTGTTCCAAACCATTCC
Suv39h1		GCACAAGTTTGCCTACAATG		TTCTGGACTACACGGTTTGG
Suv39h2		ACCTGAATGTCCCAATAGG		TTTTACACCCCAACCACAGC
Thrß		AACCAGTGCCAGGAATGT		CTCTTCTCACGGTTCTCCTC
Ucp1		TGTGGCAGTGTTCATTGG		GTTTGATCCCATGCAGATG
Xist		GCGTGCCATCTTGCCATCC		AATGCTGGGAGAACTGCTGTTGTG
